# Supplementary material for: Determination of the Pharmacokinetics and Pharmacodynamics of Isoniazid, Rifampicin, Pyrazinamide and Ethambutol in a Cross-Over Cynomolgus Macaque Model of Mycobacterium tuberculosis Infection
Source: Pharmaceutics. 2022 Nov 30;14(12):2666. doi: 10.3390/pharmaceutics14122666 (PMC9780811; doi:10.3390/pharmaceutics14122666)
Supplement: Supplementary file 1 [file pharmaceutics-14-02666-s001.zip]

Archive with 1 entries (1 files):
- pharmaceutics-2043452-supplementary.pdf
